# Supplementary material for: EDOF intraocular lens design: shift in image plane vs object vergence
Source: BMC Ophthalmol. 2023 Oct 2;23:397. doi: 10.1186/s12886-023-03144-4 (PMC10544501; doi:10.1186/s12886-023-03144-4)
Supplement: Supplementary file 1 — Additional file 1. [file 12886_2023_3144_MOESM1_ESM.xlsx]

## Sheet: Tabelle1
IOL 1: Shift in Image Plane
O1/I1
Aperture diameter [mm]	0.5	1	1.5	2	2.5	3	3.5	4	4.5	5	5.5	6
strehl ratio	0.964	0.646	0.273	0.227	0.397	0.494	0.466	0.527	0.585	0.605	0.64	0.628
SA Z11 [µm]	-0.00045161	-0.00650095	-0.0274109	-0.0660024	-0.109896	-0.133573	-0.11409	-0.0530663	0.0125706	0.0308067	-0.0101288	-0.032514
RMS Spot Radius [µm]	4.46467	6.83695	6.48424	4.9907	4.63273	4.40807	3.80355	4.0062	3.49148	4.15785	3.44443	7.52628
O1/I2
Aperture diameter [mm]	0.5	1	1.5	2	2.5	3	3.5	4	4.5	5	5.5	6
strehl ratio	0.995	0.833	0.1	0.0345	0.014	0.007	0.004	0.0021	0.0023	0.0016	0.00098	0.0017
SA Z11 [µm]	-0.00044999	-0.00647487	-0.0272776	-0.0655764	-0.108844	-0.131366	-0.109947	-0.0459057	0.0241768	0.0486927	0.0164095	0.00580111
RMS Spot Radius [µm]	1.8389	5.95293	13.3225	22.9773	32.6557	40.3511	45.7367	50.3954	56.6463	65.0157	71.5269	73.1131
O2/I1
Aperture diameter [mm]	0.5	1	1.5	2	2.5	3	3.5	4	4.5	5	5.5	6
strehl ratio	0.99	0.753	0.072	0.0245	0.018	0.0077	0.0051	0.002	0.001	0.0008	0.001	0.0015
SA Z11 [µm]	-0.00044877	-0.00645597	-0.0271855	-0.0652927	-0.108153	-0.129902	-0.107156	-0.0410458	0.0320009	0.0605808	0.0340076	0.0317453
RMS Spot Radius [µm]	2.55087	7.30215	15.2128	25.3485	35.5021	43.7014	49.6068	54.7544	61.3958	69.9996	76.6881	78.4982
IOL 2: Shift in Object vergence
O1/I1
Aperture diameter [mm]	0.5	1	1.5	2	2.5	3	3.5	4	4.5	5	5.5	6
strehl ratio	0.96	0.612	0.23	0.2	0.379	0.466	0.426	0.487	0.547	0.567	0.604	0.59
SA Z11 [µm]	-0.00047896	-0.00689409	-0.029064	-0.069964	-0.116437	-0.141386	-0.120463	-0.0554222	0.0144686	0.0338844	-0.00983614	-0.0344147
RMS Spot Radius [µm]	4.72589	7.23302	6.85274	5.27265	4.90799	4.67397	4.03396	4.25885	3.71389	4.41716	3.67854	7.90425
O1/I2
Aperture diameter [mm]	0.5	1	1.5	2	2.5	3	3.5	4	4.5	5	5.5	6
strehl ratio	0.993	0.805	0.08	0.0265	0.0136	0.0063	0.0036	0.0019	0.002	0.0015	0.001	0.0016
SA Z11 [µm]	-0.00047735	-0.00686804	-0.0289307	-0.0695381	-0.115385	-0.139178	-0.116319	-0.0482602	0.0260756	0.0517684	0.016697	0.00390302
RMS Spot Radius [µm]	2.0901	6.31891	13.6165	23.0779	32.5745	40.21	45.6673	50.4368	56.7057	64.9552	71.4406	73.2509
O2/I1
Aperture diameter [mm]	0.5	1	1.5	2	2.5	3	3.5	4	4.5	5	5.5	6
strehl ratio	0.992	0.784	0.076	0.0264	0.0194	0.0082	0.0055	0.0023	0.0012	0.00087	0.001	0.0015
SA Z11 [µm]	-0.00047612	-0.00684907	-0.0288386	-0.0692548	-0.114695	-0.137716	-0.113527	-0.0433945	0.0339055	0.0636517	0.0342791	0.0298517
RMS Spot Radius [µm]	2.29069	6.92156	14.9057	25.2415	35.5839	43.8459	49.6775	54.711	61.3345	70.0616	76.7756	78.3555
